# Supplementary material for: Smart materials strategy for vascular challenges targeting in-stent restenosis: a critical review
Source: Regen Biomater. 2025 Mar 24;12:rbaf020. doi: 10.1093/rb/rbaf020 (PMC12034381; doi:10.1093/rb/rbaf020)
Supplement: rbaf020_Supplementary_Data [file rbaf020_supplementary_data.zip]

Archive with 2 entries (2 files):
- Supplementary_Table-e1.docx
- Supplementary Files.pdf
